# Supplementary material for: Abundance and Distribution of Phlebotomus pedifer (Diptera: Psychodidae) Across Various Habitat Types in Endemic Foci of Cutaneous Leishmaniasis in the Mid-Highlands of Wolaita Zone, Southern Ethiopia
Source: Trop Med Infect Dis. 2024 Dec 10;9(12):302. doi: 10.3390/tropicalmed9120302 (PMC11679830; doi:10.3390/tropicalmed9120302)
Supplement: Supplementary file 1 [file tropicalmed-09-00302-s001.zip]

Archive with 1 entries (1 files):
- tropicalmed-3291717-supplementary.pdf
